# Supplementary material for: Kinetoplast Genome of Leishmania spp. Is under Strong Purifying Selection
Source: Trop Med Infect Dis. 2023 Jul 27;8(8):384. doi: 10.3390/tropicalmed8080384 (PMC10458658; doi:10.3390/tropicalmed8080384)
Supplement: Supplementary file 1 [file tropicalmed-08-00384-s001.zip]

Archive with 3 entries (3 files):
- Table S1.xlsx
- Table S2.xlsx
- tropicalmed-2503573-suppl-figures.pdf
