# Supplementary material for: Kinetoplast Genome of Leishmania spp. Is under Strong Purifying Selection
Source: Trop Med Infect Dis. 2023 Jul 27;8(8):384. doi: 10.3390/tropicalmed8080384 (PMC10458658; doi:10.3390/tropicalmed8080384)
Supplement: Supplementary file 1 [file tropicalmed-08-00384-s001.zip › Table S1.xlsx]

## Sheet: SRA accessions
Table S1. SRA accession numbers of used samples
Accession	Strain	Species
SRR15924530	13Th	Leishmania major
SRR15924529	1M	Leishmania major
SRR15924528	26ch	Leishmania major
SRR15924527	27ch	Leishmania major
SRR15924526	29ch	Leishmania major
SRR15924525	2M	Leishmania major
SRR15924524	37ch	Leishmania major
SRR15924523	3T	Leishmania major
SRR15924522	44T9	Leishmania major
SRR15924521	79p	Leishmania major
na	3720	Leishmania major
na	37G	Leishmania major
SRR21847381	9104	Leishmania turanica
SRR21847380	9105	Leishmania turanica
SRR21847378	91014	Leishmania turanica
SRR21847377	9562	Leishmania turanica
SRR21847376	9563	Leishmania turanica
SRR21847375	BK7	Leishmania turanica
SRR21847374	KD51	Leishmania turanica
SRR21847373	MNR1	Leishmania turanica
SRR21847372	MNR14	Leishmania turanica
SRR21847371	MNR4	Leishmania turanica
ERR206485	BHU1065	Leishmania donovani
ERR206490	BHU1139	Leishmania donovani
ERR206418	BHU220	Leishmania donovani
ERR206471	BHU824	Leishmania donovani
ERR206300	BPK029	Leishmania donovani
ERR206301	BPK077	Leishmania donovani
ERR206308	BPK157	Leishmania donovani
ERR206273	BPK164	Leishmania donovani
ERR206329	BPK562	Leishmania donovani
SRR1254938	OVN3	Leishmania donovani
ERR206322	BPK413	Leishmania donovani
ERR206282	BPK512	Leishmania donovani
ERR013297	Hu3	Leishmania donovani
ERR304766	AM563	Leishmania donovani
ERR205788	167	Leishmania infantum
ERR539733	DOGSTRAIN	Leishmania infantum
ERR271200	IMT373cl1	Leishmania infantum
ERR205771	ISS2508	Leishmania infantum
ERR524883	ITMAP26	Leishmania infantum
ERR013294	LLM-877	Leishmania infantum
ERR205785	LRC-L1275	Leishmania infantum
ERR304753	LRC-L1312	Leishmania infantum
ERR539732	SKIN	Leishmania infantum
ERR539734	STRAINA	Leishmania infantum
ERR539736	STRAINB	Leishmania infantum
ERR304752	TH6	Leishmania infantum
ERR205787	WR285	Leishmania infantum
