# Supplementary material for: Kinetoplast Genome of Leishmania spp. Is under Strong Purifying Selection
Source: Trop Med Infect Dis. 2023 Jul 27;8(8):384. doi: 10.3390/tropicalmed8080384 (PMC10458658; doi:10.3390/tropicalmed8080384)
Supplement: Supplementary file 1 [file tropicalmed-08-00384-s001.zip › Table S2.xlsx]

## Sheet: 1 Mapping L. donovani
Table S2. General mapping statistics for 49 Leishmania strains onto L. donovani and L. major reference genomes
Sample	Total mapped	MAPQ=0	Supplementary	Mismatches	%	Insert size, bp	Insert size, std	Сhimeric mappings	Maxicircle coverage	Nuclear genome coverage
13Th	48794490	4869034	590917	449878085	9.21985	240.3	127	162878	29.2418	185.282
1M	56622285	5944564	697044	522584436	9.22931	239.4	125	177943	65.2989	225.586
26ch	48357446	4847772	599472	443567939	9.17269	231.9	124.5	173990	45.5033	186.458
27ch	38909867	3813306	458503	364280417	9.36216	246.9	127	118180	50.8473	154.973
29ch	45231543	4385766	579571	429118203	9.48714	255.4	128.1	151906	24.7678	173.775
2M	48472850	4971650	586299	448646890	9.25563	238.1	126.3	156231	58.8955	183.866
3720	14708618	1365047	168163	133686757	9.08901	243.4	111.7	36729	19.8088	58.5007
37ch	43159677	4331964	550299	407270275	9.43636	256.9	131.3	146841	62.6487	170.248
3T	38214618	3811799	481939	358084265	9.37035	250.9	128.1	127799	22.453	145.958
44T9	45168806	4366710	580620	424400114	9.39587	267	139.7	163866	38.7168	173.238
73G	13998164	1395236	143864	124940137	8.92547	216.7	99.7	28964	61.5133	56.0036
79p	56031745	5797055	669727	512937298	9.15441	238.1	131.3	168789	37.8887	211.61
91014	12408656	1144835	142710	114008072	9.18779	265.4	126	31243	88.1595	51.4648
9104	12293241	1182934	132305	110061222	8.95299	225.3	107.7	26419	19.976	47.3416
9105	11852075	1065444	139608	110005535	9.28154	255.9	121.2	30435	53.1064	46.7512
9562	14245939	1357999	145434	128866490	9.04584	228.6	101.7	29259	22.8456	55.6256
9563	11495746	1079989	128398	104470825	9.08778	241	111.9	27772	33.3971	45.1425
Bk7	11551729	999566	125012	106933724	9.25695	261.9	116.3	26617	16.4197	46.3475
KD-51	16291974	1565683	173384	143184655	8.78866	197.6	99.5	31186	73.8086	63.5183
MHP1	19246437	1913148	185557	154581313	8.03168	158	73.8	33116	123.646	72.484
MHP14	15171877	1254482	170233	140265185	9.24508	246.2	108.3	35808	19.6186	59.8998
MHP4	12446051	957920	140816	117169605	9.4142	285.1	129.8	32036	49.8634	50.3585
Ldon1_BHU1065	13655818	1001077	14222	17563294	1.28614	522.7	132.8	26306	63.9066	40.6331
Ldon1_BHU1139	17212166	1512282	152831	21229201	1.23338	407.6	128.3	533108	104.702	53.1267
Ldon1_BHU220	14407251	1097593	18379	19192864	1.33217	492.3	130.4	46769	248.49	47.7947
Ldon1_BHU824	17793833	1369519	19182	23110252	1.29878	495.5	138.9	56032	250.718	57.0008
Ldon1_BPK029	15010040	1303940	9552	9086382	0.605354	310	120.6	55237	269.043	39.199
Ldon1_BPK077	11357764	947650	6432	9624096	0.847358	526.2	136.5	45594	96.6657	27.3611
Ldon1_BPK157	13557611	1053226	8827	9589164	0.70729	422.8	111.3	31652	91.391	31.9239
Ldon1_BPK164	12305157	1084089	6915	14230106	1.15643	456.6	121.7	33528	197.225	30.294
Ldon1_BPK562	9266603	759048	7178	5316630	0.573741	418.3	108.9	26780	144.45	23.7751
Ldon1_OVN3	12474319	929261	49719	11325325	0.907891	210.1	80	31813	13.589	37.761
Ldon2_BPK413	16862035	1206834	9677	9390732	0.556916	439.4	111.6	34004	317.8	45.3872
Ldon2_BPK512	13724468	1065979	18744	15320014	1.11626	406.4	131.6	48379	191.324	32.6691
Ldon3_Hu3	28615836	3167153	46650	17212479	0.601502	158.8	36.7	79501	136.685	65.4254
Ldon5_AM563	11514481	702091	29078	9691593	0.841687	460	138.1	134661	302.369	42.2622
Linf1_167	10474933	835513	30434	9194148	0.877729	485.7	127.6	47088	302.164	37.9772
Linf1_DOGSTRAIN	12297673	808741	17871	9508311	0.77318	473.5	135.5	66284	96.6641	38.6368
Linf1_IMT373cl1	10260903	1345214	269717	12386953	1.2072	655	1005.8	1387085	144.759	33.5951
Linf1_ISS2508	16441379	922655	15114	14745621	0.89686	374	90.7	10025	49.1372	48.4862
Linf1_ITMAP26	8331427	553878	33702	10874087	1.30519	511.1	148	140981	130.514	38.4379
Linf1_LLM-877	31480943	2454060	31240	32643709	1.03694	245.3	53.7	117441	87.0921	66.9414
Linf1_LRC-L1275	8821776	709509	28560	8041054	0.911501	521.6	136.3	110976	165.309	30.1038
Linf1_LRC-L1312	12453760	1048847	70322	10636897	0.854111	502.1	150	208495	61.0818	39.021
Linf1_SKIN	12173086	792855	15689	9228792	0.758131	459	134.4	61450	59.1286	37.153
Linf1_STRAINA	9955845	670003	24137	7736118	0.777043	459.6	139.9	20431	145.821	32.3717
Linf1_STRAINB	13384627	910340	23384	10872669	0.812325	463.8	145.3	46731	59.4916	40.421
Linf1_TH6	14531860	995205	58264	11120355	0.76524	433.6	127.6	590609	18.0213	43.4545
Linf1_WR285	9325513	598570	10897	7683898	0.823965	488.1	126.4	20694	272.528	33.843
	8331427	553878	6432	5316630	0.556916	158	36.7	10025	13.589	23.7751
	56622285	5944564	697044	522584436	9.48714	655	1005.8	1387085	317.8	225.586

## Sheet: 2 Mapping L. major
Supplementary Table S2. General mapping statistics for Leishmania major reference genome
Sample	Total mapped	MAPQ=0	Supplementary	Mismatches	%	Insert size, bp	Insert size, std	Сhimeric mappings	Maxicircle coverage	Nuclear genome coverage
13Th	54196135	5095834	178738	52354335	0.966016	247.3	122.8	105824	75.3732	225.918
1M	64156088	6413789	185737	60485512	0.942787	246.5	119.9	99368	176.332	282.502
26ch	53683652	5061430	185480	50759599	0.945532	239.4	120.1	116790	119.874	228.511
27ch	43139061	3932109	123304	42528716	0.985852	254.9	122.7	65740	134.527	189.994
29ch	50771921	4592384	143812	50150662	0.987764	263.6	122.8	74721	66.0992	215.61
2M	54102914	5229154	164420	51300153	0.948196	245.8	121.6	90723	154.242	226.996
3720	15391016	1368795	170392	101361286	6.58574	248.7	108.2	29348	47.7246	65.6119
37ch	48002000	4572023	134233	47711792	0.993954	265	125.9	75508	164.367	210.395
3T	42534566	4072894	119146	41348440	0.972114	258.1	123.5	64979	60.734	178.733
44T9	50643304	4559711	178072	53553527	1.05747	273.5	135.7	104719	102.393	214.572
73G	14664934	1382960	148771	94492936	6.44346	222.1	96.1	23286	149.315	64.27
79p	63081475	6141358	199898	61084820	0.968348	245	126.5	102773	100.969	261.52
91014	13065808	1181625	144230	87867445	6.72499	270.7	122.3	24601	213.157	60.7695
9104	12914928	1197973	135696	83811513	6.48951	230.5	104.3	21718	49.7953	53.4945
9105	12467280	1065370	143490	84783408	6.80047	261.7	117.4	24494	128.219	54.1954
9562	14947781	1372014	149396	97718620	6.53733	234	98	24134	56.1632	62.7642
9563	12063188	1088504	132047	79608751	6.59931	246.5	108.1	23191	80.9141	51.5134
Bk7	12119362	1037537	121675	81308913	6.70901	267.7	112.4	20376	39.3697	52.3114
KD-51	17435310	1645202	179016	111832117	6.41412	203	95.8	27078	179.516	74.8462
MHP1	21158019	2039249	202536	123244757	5.82497	162.7	70.1	33011	297.547	88.6958
MHP14	15903949	1255848	171910	106265187	6.68169	252.2	104.5	28047	47.3793	67.3973
MHP4	13098230	970788	142697	90223191	6.8882	291.4	126.1	25070	118.193	58.1449
Ldon1_BHU1065	12754516	1000343	38345	83043973	6.51095	514.8	138	43078	71.6195	35.5803
Ldon1_BHU1139	15906175	1499562	74831	102793767	6.46251	398.3	129.4	307643	111.625	45.9939
Ldon1_BHU220	13294106	1070111	39333	84603990	6.36402	484.2	133.6	55156	254.62	41.924
Ldon1_BHU824	16425870	1322256	44923	103308177	6.28936	485.4	141	64762	278.665	50.35
Ldon1_BPK029	13100064	1208867	12400	56713092	4.32922	304.7	122.3	42076	276.684	33.7294
Ldon1_BPK077	9869175	873429	7818	43483482	4.40599	520.8	140.4	34431	93.8004	22.7931
Ldon1_BPK157	12004705	975945	9370	52597368	4.3814	417.9	113.8	29784	99.1778	27.2092
Ldon1_BPK164	10259835	1018283	8168	43102794	4.20112	448.6	123.8	27549	178.528	24.272
Ldon1_BPK562	8132048	681473	7259	35143523	4.32161	413.7	111.6	22238	133.221	20.0265
Ldon1_OVN3	11507296	924908	38544	73227340	6.36356	202.3	83.4	37487	16.1986	32.4547
Ldon2_BPK413	14920169	1153709	12745	64372989	4.31449	435.2	114.6	34063	312.176	39.1679
Ldon2_BPK512	11451014	979452	7342	48248291	4.21345	401	132.5	29702	192.911	26.6065
Ldon3_Hu3	24367508	3024075	39279	106644716	4.37651	153.4	40.1	78685	126.456	51.7482
Ldon5_AM563	10692556	708402	28995	67773542	6.33839	452.8	141	93764	351.609	39.0946
Linf1_167	10052792	1051121	24219	62815085	6.24852	473.2	136.8	29113	319.364	35.3572
Linf1_DOGSTRAIN	11998648	905937	19801	65190998	5.4332	466.8	139.1	49172	102.307	36.6041
Linf1_IMT373cl1	9490273	1577088	78036	53433710	5.63037	584.4	806.3	817398	145.97	29.5782
Linf1_ISS2508	15619132	926161	33463	100083444	6.40775	367.9	94.4	27005	64.3542	43.2566
Linf1_ITMAP26	8085547	618093	79622	84128203	10.4048	498.2	157.7	123376	134.347	34.7797
Linf1_LLM-877	27077102	2757079	16100	116492727	4.30226	237.9	60.9	79023	71.2646	53.7408
Linf1_LRC-L1275	8640935	937690	20901	53684660	6.21283	493.2	166.5	66400	175.528	27.9855
Linf1_LRC-L1312	11897907	1211938	30236	73120704	6.14568	473.2	175.8	119968	64.001	33.8465
Linf1_SKIN	11818170	783178	19914	63624778	5.38364	453.2	138	50505	72.4367	35.001
Linf1_STRAINA	10666273	707869	21763	59554515	5.58344	452.8	142.5	22847	182.317	33.8572
Linf1_STRAINB	13187546	940803	27370	75907763	5.75602	455.5	149.9	43122	75.5237	38.0581
Linf1_TH6	13685918	1130227	39979	85813361	6.27019	423.8	134.9	399471	23.3851	38.4658
Linf1_WR285	8742467	627102	21297	55273483	6.32241	481.9	129	26082	294.36	31.1005
